# Supplementary material for: Environmental enrichment and physical exercise prevent stress-induced social avoidance and blood-brain barrier alterations via Fgf2
Source: Nat Commun. 2026 Jan 16;17:1297. doi: 10.1038/s41467-025-68058-9 (PMC12868728; doi:10.1038/s41467-025-68058-9)
Supplement: Supplementary file 4 — Source Data 1 [file 41467_2025_68058_MOESM4_ESM.xlsx]

## Sheet: Fig. 1B
SE CTRL	SE CSDS	EE CTRL	EE CSDS
2.97674	0.089516	1.59098	1.0254
2.7462	0.105909	1.66372	1.67403
2.61348	0.12983	1.60825	1.53835
2.08686	0.200637	1.1792	1.7099
1.97315	0.244062	1.48842	1.62677
1.72973	0.253585	0.97551	1.45178
1.69394	0.320614	1.08371	1.39936
1.60787	0.370886	0.989461	1.01836
1.20227	0.383165	1.04075	1.21708
1.19086	0.400823	1.28546	0.997191
	0.415083	1.34407	2.18653
	0.592125	1.06638	1.00871
	0.618434	0.730983	1.05807
	0.707729	1.21165	1.19966
	0.836066	1.55123	2.11045
	2.751	1.17147	1.55716
	2.5916	1.96267	1.96304
	1.94169		1.56122
	1.8093		1.5165
	1.72414		1.3124
	1.56197		1.44214
	1.53089		2.2
	1.40407		0.903186
	1.32668		0.69392
	1.29496		0.646907
	1.0945		0.052721
	0.970646		0.838663
			0.936139
			0.336907
			0.179698
			0.632927
			0.586957
			0.630872
			0.65121
			0.515976
			0.7422

## Sheet: Fig. 1C
SE CTRL	SE CSDS	EE CTRL	EE CSDS
17.8178	95.0284	5.6	9.5
18.2182	90.2569	15.6	6.1
6.20621	118.418	5.9	6.9
12.0787	98.2649	10	11.1
17.4508	90.4905	62.8	3.1
11.6116	43.3767	15.1	6.2
12.7795	61.5616	16.1	6.6
21.655	88.3217	13.8	20.4
22.8562	77.9112	9.3	19.5
	43.043	12	0
	52.0521	18.1	23.9
	43.677	6.1	6.1
	48.7821	5.1	6.4
	74.4745	66.7	9.2
	33.3667	24.9	5.5
	6.43977	7.4	8.7
	4.004	3.9	4.7
	5.33867	33.1	13.2
	29.7965		5.3
	3.06974		3.1
	12.4124		60.9
	22.1889		17.7
	49.4494		1.5
	7.87454		51.2
	32.7327		19.5
	35.6023		43.5
			13.9
			8.3
			8.1
			68.4
			40.5
			4.9
			66.8
			10.1
			7.4
			8.9

## Sheet: Fig. 1E
Left panel - Cldn5							Middle panel - Fgf2							Right panel - Il-6
SE CTRL	SE SS	SE RES	EE CTRL	EE SS	EE RES		SE CTRL	SE SS	SE RES	EE CTRL	EE SS	EE RES		SE CTRL	SE SS	SE RES	EE CTRL	EE SS	EE RES
0.812995		1.02176	1.05179	1.65616	1.39087		1.16258	1.1871	1.11769	0.943124	0.799799	1.56987		0.971238	1.8575	1.35726	0.65722	1.1349	1.68862
0.864114	0.634226	1.53544		1.64018	1.61303		0.933697	1.4593	1.09015	1.0878	1.50795	0.973242		1.23512	1.9808	1.20417	1.43547	1.34743	0.837652
0.866156	0.596208	0.946689	1.15996	1.30832	1.14816		0.920783	1.04288	1.37767	0.708999	1.62986	1.26386			0.904919	1.07764	1.34277	1.25739	0.565237
0.775609	0.839604	1.32503	1.00485	1.30018	1.61247		1.25484	1.43472	1.31958	1.18002	1.36997	1.07955		1.17215		0.931719	0.928165	0.787067	1.70412
1.03416	0.694719		0.7834	0.837591	1.70196		0.761717	1.14469	0.834376	1.08006	0.629691	1.76811		0.973061	1.62773	0.98181	1.11886	0.362061	0.478926
	0.688799	0.789115	1.26116	1.46806	1.3859		1.19839	1.33792	1.45314	1.13496	1.36985	1.10361		0.74203	1.19661	1.52667		1.80292	0.766282
1.22167	0.603765	0.725977	1.35707	1.08177	1.28142		0.972148	1.29521	1.07145	1.12912	1.45638	1.46619		0.978747	1.66556	1.18474	0.896022	0.927319	1.25734
1.00737	0.516296	0.589457	0.700162	1.09429	1.38388		0.79585	1.22314	0.914004	0.863204	1.09235	2.16399		0.927654	0.988379	1.30333	1.17515	0.474014	0.590222
1.20289	0.711091	0.728022	1.306	0.674713	0.797077		0.827	0.830444	0.875312	1.00264	0.867275	1.32886		0.957707	0.753717	0.716605	0.967366	0.791975	1.4065
1.21503	0.485675	0.662176	1.03759		1.25938		1.173	1.0092	1.1994	1.03747		0.97284		1.04229	1.7453	1.22944	0.875335		0.699008
	0.454593	0.719399	0.680762		1.5784			0.787849	0.803288	1.12161		0.847899			0.596879	1.18935	0.887212		0.673511
	0.637283		0.725511		0.696107			0.92097		0.890485		0.446889			0.876716		1.04332		1.0017
	0.871746		0.931744		1.54421			1.52792		0.820507		0.860467			2.00125		0.67312		0.735725
	1.03435				1.47517			0.849777				1.18273			1.22633				0.532614
	0.700771				0.654144			0.870521				0.846913			0.830502				0.770781
					1.0507							1.55698							0.585691
					0.740348							0.729299

## Sheet: Fig. 1G
Top panel				Top middle panel				Bottom middle panel				Bottom panel
CTRL	SS	RES		CTRL	SS	RES		CTRL	SS	RES		Cldn5	Fgf2
0.730983	0.586957	1.56122		124.769	76.0247	109.474		78.6894	134.032	135.357		124.769	78.6894
1.21165	0.630872	1.5165		122.027	83.0508	109.287		88.2394	119.116	105.393		122.027	88.2394
1.55123	0.65121	1.3124		77.1039	66.3833	87.117		111.699	118.763	123.607		77.1039	111.699
1.17147	0.515976	1.44214		54.1585	50.3641	48.6043		126.856	109.892	108.695		54.1585	126.856
1.96267	0.7422	2.2		121.942	52.7497	123.111		94.5161	157.228	128.178		121.942	94.5161
												109.474	135.357
												109.287	105.393
												87.117	123.607
												48.6043	108.695
												123.111	128.178
												76.0247	134.032
												83.0508	119.116
												66.3833	118.763
												50.3641	109.892
												52.7497	157.228

## Sheet: Fig. 2B
Left panel					Right panel
SE CTRL	SE SCVS	EE CTRL	EE SCVS		SE CTRL	SE SCVS	EE CTRL	EE SCVS
33.6	0.9	19.7	29.2		11.175	13.285	8.672	11.994
4.9	14.5	30.2	24.9		13.49	9.467	12.09	11.856
28.3	1.1	36.5	7.5		9.371	8.23	9.998	12.513
12.3	6.7	26.9	23.7		11.305	10.149	9.682	10.511
11.1	4.3	25.9	25.7		12.781	11.69	8.321	5.652
6	2.9	11.9	23.1		10.36	9.187	7.826	8.557
12.6	10.1	57.7	37.3		7.082	10.926	10.899	7.021
3.8	4.5	42.9	13.1		5.833	12.269	11.503	12.277
	10.4	35.6	10.2			10.837	8.495	10.748
		28.8	39.6				10.856	9.163
		17	42.7				11.521	9.262
		49.1	32.1				13.586	11.753
		12.9	16				7.395	12.295
		16.9	21.2				9.454	10.512
		8.5	42.5				11.115	9.835
		1.6	38.4				9.907	10.956
		24	26.5				6.492	9.061
		38.8	23.8				7.435	11.128
		23.7	55.8				10.8	7.452
		11.1	17.5				7.917	7.88
		12.5	43.3				5.118	8.679
		15.1	35.9				9.318	10.545
			0				8.506	9.768
								8.706

## Sheet: Fig. 2D
Left panel - Cldn5					Right panel - Fgf2
SE CTRL	SE SCVS	EE CTRL	EE SCVS		SE CTRL	SE SCVS	EE CTRL	EE SCVS
0.592467	0.648838	0.909004	1.4347		0.931962	1.94625	1.03792	1.11121
0.750751	0.921272	1.01335	1.07559		1.30808	0.940855	1.2796	1.0791
1.08779	0.785656	0.975118	0.980954		0.881382	0.83986	0.975389	1.07582
1.45145	0.755458	1.26359	0.691179		1.17079	1.80014	1.11946	1.06745
0.879246	0.667396	0.964105	0.964402		0.988442	2.00588	0.816776	0.834687
0.887557	0.369119	1.02901	0.790875		0.902903	0.972184	0.903803	0.857129
1.65368	0.507415	1.00382	0.764722		0.890352	0.447109	1.06715	0.910217
1.28393	0.651822	0.944886	0.904014		0.790702	0.855497	0.90124	0.787261
1.11897	1.08076	0.841157	0.517451		1.03478	2.22128	0.855565	0.771272
	0.842979	1.02991	1.03554		1.10061	0.715557	1.06493	0.788186
		1.17579	0.887251				1.12045	0.715538
		0.850274	0.660179				0.857713

## Sheet: Fig. 2G
Top panel			Middle panel			Bottom panel
CTRL	SCVS		CTRL	SCVS		Cldn5	Fgf2
92.9	94.1694		98.1323	83.7629		92.9	98.1323
109.856	109.797		92.9654	92.6826		109.856	92.9654
105.256	96.7915		95.8956	100.007		105.256	95.8956
95.561	85.5482		100.32	75.8971		95.561	100.32
104.074	93.7712		109.652	99.9604		104.074	109.652
102.453	106.32		90.4244	91.2032		102.453	90.4244
100.421	91.988		84.9022	104.513		100.421	84.9022
89.4795	102.868		127.709	85.6927		89.4795	127.709
	106.576			125.956		94.1694	83.7629
	106.418			106.724		109.797	92.6826
				100.15		96.7915	100.007
						85.5482	75.8971
						93.7712	99.9604
						106.32	91.2032
						91.988	104.513
						102.868	85.6927
						106.576	106.724
						106.418	100.15

## Sheet: Fig. 3B
SE CTRL	SE CSDS	EE CTRL	EE CSDS
2.97674	0.089516	1.50059	1.02774
2.7462	0.105909	1.33497	1.50558
2.61348	0.12983	1.01083	1.10758
2.08686	0.200637	1.54636	1.51005
1.97315	0.244062	1.63338	1.38812
1.72973	0.253585	1.4368	1.41657
1.69394	0.320614	1.11866	1.37
1.60787	0.370886	1.35	1.44
1.20227	0.383165	2.29	1.4
1.19086	0.400823	1.39	1.29
	0.415083	1.78	1.09
	0.592125	2.02	1.68
	0.618434	1.70812	1.7472
	0.707729	1.26191	1.40606
	0.836066	1.13721	1.96864
	2.751	1.52798	1.07825
	2.5916	1.36298	1.37876
	1.94169	0.901205	1.11446
	1.8093		1.13744
	1.72414		1.27161
	1.56197		1.07976
	1.53089		1.33016
	1.40407		0.53125
	1.32668		0.884786
	1.29496		0.86688
	1.0945		0.814139
	0.970646		0.152059
			0.065327
			0.585168
			0.975048
			0.170022
			0.43
			0.95
			0.76
			0.75
			0.920635
			0.87013
			0.88244
			0.761111
			0.641732
			0.887218

## Sheet: Fig. 3C
SE CTRL	SE CSDS	EE CTRL	EE CSDS
17.8178	95.0284	3.3	20.7
18.2182	90.2569	3.1	3.8
6.20621	118.418	4.4	2.8
12.0787	98.2649	0.9	1.1
17.4508	90.4905	0	6.3
11.6116	43.3767	9.3	4
12.7795	61.5616	6	5.2
21.655	88.3217	18.8	5.7
22.8562	77.9112	0	4.8
	43.043	3.2	8
	52.0521	22.1	9.2
	43.677	52.8	0
	48.7821	8.4	2.5
	74.4745	11.5	9.2
	33.3667	7.5	37.5
	6.43977	6	7.2
	4.004	29.2	4.8
	5.33867	8.2	5.3
	29.7965		12.4
	3.06974		6.9
	12.4124		3.5
	22.1889		0.5
	49.4494		23.3
	7.87454		9.5
	32.7327		0
	35.6023		0
			2.5
			102.2
			5.9
			34.9
			1.1
			101.2
			13.5
			8.4
			13.9
			30.3
			2.9
			3.3
			10.1
			6.8
			35.1

## Sheet: Fig. 3E
CTRL	CSDS
90.145	121.237
93.75	135.246
89.967	158.7
138.45	171.295
143.1	135.985
152.715	84.238
89.985	153.794
118.407	130.69
141.566	116.683
129.855	106.007
105.403	164.791
94.234	141.86
126.329	156.967
59.276	71.802
123.509	131.629
74.026	93.613
131.06	118.588
112.315	120.66
	113.72
	136.894
	97.052
	164.767
	97.49
	129.684
	172.448
	142.273
	126.113
	174.453
	118.815
	160.525
	104.603
	187.914
	145.3
	62.94
	117.112
	92.602
	146.725
	114.272
	133.188
	146.403

[truncated: 50 more sheets: Fig. 3F, Fig. 3I, Fig. 3J, Fig. 4D, Fig. 4F, Fig. 4H, Fig. 4I, Fig. 4J, Fig. 5B, Fig. 5D, Fig. 5F, Fig. 5H, Fig. 5J, Fig. 5M, Fig. 6D, Fig. 6E, Fig. 6F, Fig. 6G, Fig. 7A, Fig. 7B …]
